# Supplementary material for: Organic Solvent Nanofiltration Membrane with In Situ Constructed Covalent Organic Frameworks as Separation Layer
Source: Membranes (Basel). 2024 Nov 8;14(11):234. doi: 10.3390/membranes14110234 (PMC11596232; doi:10.3390/membranes14110234)
Supplement: Supplementary file 1 [file membranes-14-00234-s001.zip]

Archive with 1 entries (1 files):
- membranes-3243170-supplementary.pdf
